# Supplementary material for: Age, Loneliness, and Social Media Use in Adults during COVID-19: A Latent Profile Analysis
Source: Int J Environ Res Public Health. 2023 May 27;20(11):5969. doi: 10.3390/ijerph20115969 (PMC10252391; doi:10.3390/ijerph20115969)
Supplement: Supplementary file 1 [file ijerph-20-05969-s001.zip]

Archive with 1 entries (1 files):
- ijerph-2311555-supplementary.pdf
